# Supplementary material for: A pH-Responsive Drug Delivery System Based on Conjugated Polymer for Effective Synergistic Chemo-/Photodynamic Therapy
Source: Molecules. 2023 Jan 3;28(1):399. doi: 10.3390/molecules28010399 (PMC9823741; doi:10.3390/molecules28010399)
Supplement: Supplementary file 1 [file molecules-28-00399-s001.zip]

Archive with 1 entries (1 files):
- molecules-2086509-supplementary.pdf
